# Supplementary material for: Understanding the Challenges of HPV-Based Cervical Screening: Development and Validation of HPV Testing and Self-Sampling Attitudes and Beliefs Scales
Source: Curr Oncol. 2023 Jan 15;30(1):1206–19. doi: 10.3390/curroncol30010093 (PMC9858121; doi:10.3390/curroncol30010093)
Supplement: Supplementary file 1 [file curroncol-30-00093-s001.zip]

Archive with 6 entries (6 files):
- Flie S1 All Included Items.pdf
- Flie S2 Informative Statements.pdf
- Flie S3 Exploratory Factor Analyses.pdf
- Flie S4  Item Response Theory Analyses.pdf
- Flie S5 Item and Test Characteristic Curves.pdf
- Flie S6 Final Scales.pdf
